# Supplementary material for: Efficacy of transoral fundoplication for treatment of chronic gastroesophageal reflux disease incompletely controlled with high-dose proton-pump inhibitors therapy: a randomized, multicenter, open label, crossover study
Source: BMC Gastroenterol. 2014 Oct 6;14:174. doi: 10.1186/1471-230X-14-174 (PMC4287131; doi:10.1186/1471-230X-14-174)
Supplement: Supplementary file 1 — Additional file 1: Transoral Fundoplication Procedure Video. (ZIP 11 MB) [file 12876_2014_1196_MOESM1_ESM.zip]

Archive with 1 entries (1 files):
- 1356673608138941_add1.avi
